# Supplementary material for: Aniracetam does not improve working memory in neurologically healthy pigeons
Source: PLoS One. 2019 Apr 19;14(4):e0215612. doi: 10.1371/journal.pone.0215612 (PMC6474613; doi:10.1371/journal.pone.0215612)
Supplement: S1 File — (XLSX) [file pone.0215612.s001.xlsx]

## Sheet: participating animals
	INJECT 30
	z14	z15	z16	z22	z23	z26
oral 30
oral 60
PK100
PK200
	INJECT 60
	z11	z12	z18	z19	z20	z24	z27	z28
oral 30
oral 60
PK100
PK200
	Also in PK study
PK100	q35	k28	k25	q41	k38	k27
PK200	q32	q43	k36	k21

## Sheet: IM and Oral bird data
	max delay	ni-1	ni-2	ni-3	ni-4	0-1	0-2	0-3	0-4	100-1	100-2	100-3	100-4	200-1	200-2	200-3	200-4
inject 30
Z14	2	14.75	12.625	13.125	11.5	15.25	12.5	11.25	12.25	15.5	13.5	12	11.5	15.5	13.25	11.75	12
Z15	3	15.75	12.75	12.25	10.5	15.5	11.5	10.5	10.75	15.75	13	11	11	15.5	12.5	12.25	11.75
Z16	2	15.5	13	11	10.125	14.75	12.75	10	9.5	15.5	12.5	12.75	11	15.5	14	12.25	10
Z22	3	15.625	13.5	11.75	10	15.5	14.25	12.25	11.5	16	14	13	10.75	15	13.75	12.75	11.5
Z23	3	15.875	12.5	11.375	9.75	15	12.5	12	9.75	14.75	13.5	10	9.75	15.25	11.75	9.75	11
Z26	2	15.625	13.75	12.25	11.375	15.25	14	12.75	12.5	15.25	13	13.25	12.25	15	15	13.5	11.5
AVERAGE		15.5208	13.0208	11.9583	10.5417	15.2083	12.9167	11.4583	11.0417	15.4583	13.25	12	11.0417	15.2917	13.375	12.0417	11.2917
inject 60
Z12	2	13.5714	13	11.4286	8.85714	14.25	9	10.25	10	13	13	11.5	9.75	12.5	12.75	10.5	10.25
Z28	1	13.75	14	12.625	10.375	13.5	14.25	11.25	11.75	14.75	12.25	12.25	10.75	15	13.25	13.75	11.75
Z20	1	15.625	11.625	11	9	15.25	11.5	12	10	15.75	13	10.75	9.75	15.5	11.25	12	10.75
Z18	5	15.625	13	12	10.375	15.75	10	12	10	16	14.5	13	11.25	16	13.25	13	12.75
Z19	1	13.7143	14.2857	13.5714	12.8571	14.25	13	12.5	12.25	14.25	14	12.5	11.75	14.25	15	13.75	12.5
Z24	3	15.625	13.75	12.875	11.625	15.75	13.5	13.5	12.5	15.75	13.5	12.5	11.75	15.75	14.25	13	10.5
Z27	3	15.625	14	12.75	10.375	15	13.25	11	10	15.25	14	13.75	11	15.6667	13.6667	12.6667	11.3333
Z11	1	15	13.875	12.5	10.75	15.25	13.75	11.25	12.25	15.5	12.5	11.75	9.25	15	14.25	13.25	10.25
AVERAGE		14.817	13.442	12.3438	10.5268	14.875	12.2812	11.7188	11.0938	15.0312	13.3438	12.25	10.6562	14.9583	13.4583	12.7396	11.2604
	max delay	nd-1	nd-2	nd-3	nd-4	d-1	d-2	d-3	d-4
oral 30
Z26	2	15.8333	13.8333	12.1667	11.3333	15.5	14.3333	13	13.6667
Z15	3	15.6667	12.5	12.6667	11.3333	15.8333	12.6667	11.1667	11.3333
Z23	3	15.1667	12.5	11.6667	10.1667	14.3333	11.3333	11.5	9.83333
Z18	5	15.4286	12.8571	11.5714	9.85714	15.8333	13.1667	11.3333	11.1667
Z20	1	14.3333	13	11	9.16667	14.6667	11.8333	11.6667	8.16667
AVERAGE		15.2857	12.9381	11.8143	10.3714	15.2333	12.6667	11.7333	10.8333
oral 60
Z14	2	15.6667	12.8333	12	11.1667	15.5	11.5	11.5	11
Z16	2	15	13	11.6667	11.3333	14.5	13.5	10.1667	10.8333
Z22	3	15.8333	14	13.3333	12	15.6667	14	12.8333	11.8333
Z24	3	15.8333	14	14	12	15.1667	13.3333	11.6667	11.8333
Z19	1	14.8	13.2	12.8	10.2	15	13.2	12.8	12.6
AVERAGE		15.4267	13.4067	12.76	11.34	15.1667	13.1067	11.7933	11.62

## Sheet: IM and Oral group data
Inject 30
NI	97.0052	81.3802	74.7396	65.8854		Inject 30								Oral 30
0mg/kg	95.0521	80.7292	71.6146	69.0104
100mg/kg	96.6146	82.8125	75	69.0104
200mg/kg	95.5729	83.5938	75.2604	70.5729
Inject 60
NI	92.606	84.0123	77.1484	65.7924
0mg/kg	92.9688	76.7578	73.2422	69.3359
100mg/kg	93.9453	83.3984	76.5625	66.6016
200mg/kg	93.4896	84.1146	79.6224	70.3776
Oral 30
No drug	97.0238	80.7664	75.1116	66.7039
Drug	96.0938	80.4688	73.4375	71.875
Oral 60
No drug	97.3958	84.1146	79.6875	72.6562
Drug	95.0521	81.7708	72.1354	71.0938		Inject 60								Oral 60

## Sheet: PK data
100 mg/kg		ANI (ng/mL)									ANI				ABA				AUC ANI		AUC ABA	Cmax ANI	Tmax ANI	Cmax ABA	Tmax ABA		ANI 100 mg/kg		Cp * t (ug.h/mL)	AUC	AUMC
Time	Body wt (kg)	0	5	10	15	30	45	60	90		100 mg/kg	Mean	SD		100 mg/kg	Mean	SD		100 mg/kg		100 mg/kg	242.96	15 min	4254.87	10		Time	Mean Cp (ng/mL)
Bird 1	0.253			89.49		11.2		6.42	6.42		0	7.98	1.31522		0	7.515	0.459619		0	0	0						0	7.98	0
Bird 4	0.262		91.37								5	57.6933	29.3255		5	71.23	41.6184		5	164.183	2515.34						5	57.69	4.8075
Bird 5	0.279			160.12		206.72			55.2		10	167.56	148.952		10	4254.86	5949.15		10	563.133	35562						10	167.56	13.9633
Bird 8	0.285	8.91	43.92		60.03						15	242.965	324.287		15	284.175	290.338		15	1026.31	109597						15	242.97	20.2475
Bird 11	0.428			378.77		72.54		38.13	20.64		30	168.426	214.055		30	3228.66	3067.52		30	3085.43	554256						30	168.43	14.0358
Bird 12	0.315		37.79		89.24		266.8				45	112.527	133.616		45	658.47	765.132		45	2107.14	-170061						45	112.53	9.3775
Bird 13	0.322			41.86		26.01		21.81			60	22.12	15.8573		60	2461.96	2772.35		60	1009.85	-82008.1						60	22.12	1.84333
Bird 17	0.344					525.66			27.6		90	39.972	33.1181		90	2330.53	2647.18		90	931.38	-1921.55						90	39.97	3.33083
Bird 18	0.337	7.05			93.71		33.65												AUC(0-90)	8887.44	131745						∞
Bird 20	0.322				728.88		37.13				200 mg/kg	Mean	SD		200 mg/kg	Mean	SD		200 mg/kg		200 mg/kg	1463.6	90	6379.44	90		200 mg/kg	Mean Cp (ng/mL)
Mean		7.98	57.6933	167.56	242.965	168.426	112.527	22.12	39.972		0	8.01	0		0	5.81	0		0	0	0						0	8.01	0
SD		1.31522	29.3255	148.952	324.287	214.055	133.616	15.8573	33.1181		5	181.248	132.862		5	122.1	76.3949		5	473.144	31431.4						5	181.25	15.1042
											10	439.816	471.955		10	1067.67	0		10	1552.66	326455						10	439.82	36.6517
200 mg/kg		ANI (ng/mL)									15	328.538	434.977		15	589.632	580.464		15	1920.88	166978						15	328.54	27.3783
Time	Body wt (kg)	0	5	10	15	30	45	60	90		30	1193.72	1903.47		30	2277.13	1283.64		30	11417	1.1103e+07						30	1193.72	99.4767
Bird 2	0.261		377.91								45	1001.1	956.997		45	4743.23	7399.41		45	16461.2	7.2144e+06						45	1001	83.4167
Bird 3	0.275			1219.19		4483.61		1736.35	2721.87		60	606.23	978.713		60	4425.48	2591.8		60	12055	-4.26457e+06						60	606.23	50.5192
Bird 6	0.283	8.01	144.07		99.37						90	1463.6	1779.47		90	6379.44	1496.55		90	31047.4	2.61923e+07						90	1463.6	121.967
Bird 7	0.296			131.84		1215.49		41.94	205.32										AUC(0-90)	74927.2	3.90414e+07						∞
Bird 9	0.319			544.49		181.61
Bird 10	0.314		111.01		135.13		30.21
Bird 14	0.333		92		99.14		1029.52
Bird 15	0.34			74.94		26.63
Bird 16	0.358			228.62		61.28		40.4
Bird 19	0.347				980.51		1943.57
Mean		8.01	181.248	439.816	328.538	1193.72	1001.1	606.23	1463.6
SD		0	132.862	471.955	434.977	1903.47	956.997	978.713	1779.47
100 mg/kg		ABA (ng/mL)
Time	Body wt (kg)	0	5	10	15	30	45	60	90
Bird 1	0.253			1274.12		1110.41		599.09	27.24
Bird 4	0.262		101.88
Bird 5	0.279			2644.55		7265.77			2550.88
Bird 8	0.285	7.19	23.85		107.02
Bird 11	0.428			13037.3		5781.19		6586	5970.04
Bird 12	0.315		87.96		170.51			1439.16
Bird 13	0.322			63.48		579.73		1223.58
Bird 17	0.344					1406.21			773.94
Bird 18	0.337	7.84			141.23		117.44
Bird 20	0.322				717.94		1199.5
Mean		7.515	71.23	4254.86	284.175	3228.66	658.47	2461.96	2330.53
SD		0.459619	41.6184	5949.15	290.338	3067.52	765.132	2772.35	2647.18
200 mg/kg		ABA (ng/mL)
Time	Body wt (kg)	0	5	10	15	30	45	60	90
Bird 2	0.261	5.81	165.76
Bird 3	0.275			2002.08		899.79		5725.66	5321.22
Bird 6	0.283		201.35		621.91
Bird 7	0.296			1683.77		4351.37		6109.82	7437.66
Bird 9	0.319			814.92		2397.08
Bird 10	0.314		30.91		66.9		68.13
Bird 14	0.333		90.38		279.77		887.32
Bird 15	0.34			808.3		1721.45
Bird 16	0.358			29.27		2015.96		1440.96
Bird 19	0.347				1389.95		13274.2
Mean		5.81	122.1	1067.67	589.632	2277.13	4743.23	4425.48	6379.44
SD		0	76.3949	784.559	580.464	1283.64	7399.41	2591.8	1496.55
